# Supplementary material for: Genetic Polymorphisms Associated with Hearing Threshold Shift in Subjects during First Encounter with Occupational Impulse Noise
Source: PLoS One. 2015 Jun 29;10(6):e0130827. doi: 10.1371/journal.pone.0130827 (PMC4488244; doi:10.1371/journal.pone.0130827)
Supplement: S1 Table — Genome-wide significant (peak) SNP rs7598759 is in strong linkage disequilibrium (LD) with the three suggestive SNPs (D' > 0.9) although some the correlation are low due to lower allele frequency (r2 < 0.8). Linkage disequilibrium and distances between pairs of SNPs were calculated from either the 1000 Genomes [27] or HapMap release 22 [22] based on the CEU population. (XLSX) [file pone.0130827.s003.xlsx]

## Sheet: Sheet1
Peak SNP	Suggestive SNP	Distance (kb)	LD (R2)	LD (D')	Data set
rs7598759	rs4973409	10085	0.584	1	1000 Genomes
rs7598759	rs4973410	9778	0.81	0.931	HapMap Release 22
rs7598759	rs7571691	47445	0.527	0.903	1000 Genomes
